# Supplementary material for: Critical Role of Non-Halogenated Solvent Additives in Eco-Friendly and Efficient All-Polymer Solar Cells
Source: Polymers (Basel). 2023 Mar 8;15(6):1354. doi: 10.3390/polym15061354 (PMC10056264; doi:10.3390/polym15061354)
Supplement: Supplementary file 1 [file polymers-15-01354-s001.zip]

Archive with 1 entries (1 files):
- polymers-2220716-supplementary.pdf
